# Supplementary material for: Income change and sympathy for right‐wing populist parties in the Netherlands: The role of gender and income inequality within households
Source: Br J Sociol. 2024 Jul 9;75(5):791–829. doi: 10.1111/1468-4446.13122 (PMC11617811; doi:10.1111/1468-4446.13122)
Supplement: Supplementary file 1 — Supporting Information S1 [file BJOS-75-791-s001.zip]

Archive with 1 entries (1 files):
- code.do
