# Supplementary material for: Income change and sympathy for right‐wing populist parties in the Netherlands: The role of gender and income inequality within households
Source: Br J Sociol. 2024 Jul 9;75(5):791–829. doi: 10.1111/1468-4446.13122 (PMC11617811; doi:10.1111/1468-4446.13122)
Supplement: Supplementary file 1 — Supporting Information S1 [file BJOS-75-791-s001.zip › code.do]

// Code for replication of the paper: "Income Change and Sympathy for Right-Wing Populist Parties in the Netherlands: The Role of Gender and Income Inequality Within-Households"
// Authors: Yoav Roll (yoav.roll@nuffield.ox.ac.uk; ORCID: 0000-0001-9979-0943); Nan Dirk De Graaf (nan.degraaf@nuffield.ox.ac.uk; ORCID: 0000-0002-4405-4612)
// Jan 2024

use data, clear

keep if age >= 25 & age <=64
noisily foreach v of varlist rwp_support ///
				year /// 
				partnership educLvl /// 
				children urban age empStatus ///
				income_net_per_log income_net_hh_log ///
				{
	keep if !missing(`v') 
}
		
// Standardize	
noisily foreach v of varlist rwp_support ///  
				income_net_per_log income_net_hh_log   ///
				{
	egen tmp = std(`v')
	replace `v' = tmp 
	drop tmp 
}

*** regression constants ***

xtset pid tp
global REG_FUN xtreg rwp_support 
global REG_SETTINGS vce(cluster pid) fe l(90)
global POST_EST capture noisily estat ic 
global INCOME c.income_net_per_log 
global INCOME_HH c.income_net_hh_log
global DEMOGRAPHICS 	///
			c.children ///
			i.urban ///
			c.age 
global SPOUSE i.partnership  
global EMPLOY i.experienced_unemp
global EDUC i.educLvl 
global TIME ib2010.year 

******* Testing Hypothesis H1a/b ********

$IMPUTE $REG_FUN $INCOME $EMPLOY $EDUC $DEMOGRAPHICS $SPOUSE $TIME $CONTROLS, $REG_SETTINGS
$POST_EST
di e(r2_a)

$IMPUTE $REG_FUN $INCOME_HH $EMPLOY $EDUC $DEMOGRAPHICS $SPOUSE $TIME $CONTROLS, $REG_SETTINGS
$POST_EST
di e(r2_a)

******* Testing Hypothesis H2a/b ********

global INCOME_GENDER c.income_net_per_log##i.female 
global INCOME_HH_GENDER c.income_net_hh_log##i.female 
global DEMOGRAPHICS_GENDER 	///
			c.children##i.female ///
			i.urban ///
			c.age##i.female 
global EMPLOY_GENDER i.experienced_unemp##i.female
global EDUC_GENDER i.educLvl##i.female 
global TIME_GENDER ib2010.year##i.female 

$IMPUTE $REG_FUN $INCOME_GENDER $EMPLOY_GENDER $EDUC_GENDER $DEMOGRAPHICS_GENDER $SPOUSE_GENDER $TIME_GENDER $CONTROLS_GENDER, $REG_SETTINGS
$POST_EST
di e(r2_a)

$IMPUTE $REG_FUN $INCOME_HH_GENDER $EMPLOY_GENDER $EDUC_GENDER $DEMOGRAPHICS_GENDER $SPOUSE_GENDER $TIME_GENDER $CONTROLS_GENDER, $REG_SETTINGS
$POST_EST
di e(r2_a)

// Testing with reversed gender to find women's income coefficients:
replace female = !female if !missing(female)

$IMPUTE $REG_FUN $INCOME_GENDER $EMPLOY_GENDER $EDUC_GENDER $DEMOGRAPHICS_GENDER $SPOUSE_GENDER $TIME_GENDER $CONTROLS_GENDER, $REG_SETTINGS
$POST_EST
di e(r2_a)

$IMPUTE $REG_FUN $INCOME_HH_GENDER $EMPLOY_GENDER $EDUC_GENDER $DEMOGRAPHICS_GENDER $SPOUSE_GENDER $TIME_GENDER $CONTROLS_GENDER, $REG_SETTINGS
$POST_EST
di e(r2_a)

replace female = !female if !missing(female)

******* Testing Hypothesis H3 ********

global INCOME_GENDER c.income_net_per_log##i.female##i.female_earn_more_P 

// Testing for men who are the breadwinners as baseline for income variable.
$IMPUTE $REG_FUN $INCOME_GENDER $EMPLOY_GENDER $EDUC_GENDER $DEMOGRAPHICS_GENDER $SPOUSE_GENDER $TIME_GENDER $CONTROLS_GENDER, $REG_SETTINGS
$POST_EST
di e(r2_a)

// Testing for women, with men being breadwinners, as baseline for income variable.
replace female = !female if !missing(female)
$IMPUTE $REG_FUN $INCOME_GENDER $EMPLOY_GENDER $EDUC_GENDER $DEMOGRAPHICS_GENDER $SPOUSE_GENDER $TIME_GENDER $CONTROLS_GENDER, $REG_SETTINGS
$POST_EST
di e(r2_a)

// Testing for men, with women being breadwinners, as baseline for income variable.
replace female = !female if !missing(female)
replace female_earn_more_P = !female_earn_more_P if !missing(female_earn_more_P)
$IMPUTE $REG_FUN $INCOME_GENDER $EMPLOY_GENDER $EDUC_GENDER $DEMOGRAPHICS_GENDER $SPOUSE_GENDER $TIME_GENDER $CONTROLS_GENDER, $REG_SETTINGS
$POST_EST
di e(r2_a)

// Testing for women, with women being breadwinners, as baseline for income variable.
replace female = !female if !missing(female)
$IMPUTE $REG_FUN $INCOME_GENDER $EMPLOY_GENDER $EDUC_GENDER $DEMOGRAPHICS_GENDER $SPOUSE_GENDER $TIME_GENDER $CONTROLS_GENDER, $REG_SETTINGS
$POST_EST
di e(r2_a)
